# Supplementary material for: Collagen turnover biomarkers and systemic right ventricle remodeling in adults with previous atrial switch procedure for transposition of the great arteries
Source: PLoS One. 2017 Aug 2;12(8):e0180629. doi: 10.1371/journal.pone.0180629 (PMC5540554; doi:10.1371/journal.pone.0180629)
Supplement: S1 Data — (XLS) [file pone.0180629.s001.xls]

## Sheet: Arkusz1
id	age	operation_type	NYHA	RVs a	TR	RV diam	TAPSE	FAC	GLS	MREF	LGE	BNP	aldo	MMP2	MMP9	TIMP1	PIIINP	ICTP	PINP
1	27	s	2	13	4	55	12	0.16	12.6	35		1234	47	249.3	471	196	5.57	3.9	51.9
2	28	m	1	6	1	49	9	0.29	13.2	40		237.6	157	195.1	652	182	2.59	2.2	38.2
3	23	s	2	8	3	50	13	0.2	11	37		480	159	215	1091	181	7.06	5.7	96.7
4	31	s	1	7	2	48	15	0.31	13.2	54		148	133	212.5	478	137	5.28	3.8	57.4
5	37	s	2	9	1	42	11	0.5	18.5	67	1	343.5	703	182.1	1003	178	2.03	2.2	20.3
6	23	s	1	11	0	50	15	0.4	16.5			46	124	184.22	130	25.9	4.3	63.7	63.7
7	25	s	2	12	4	57	18	0.31	15.5	46		784.8	414	231.3	559	150	4.99	1.8	41.1
8	35	s	1	14	1	46	15	0.31	16.2	49		166.2	41	168.8	936	169	2.74	1.7	26.5
9	33	s	2	7	0	37	9	0.42	17.4	66		842	52	248.2	200	158	2.4	4	18.8
10	20	s	1	7	1	53	15	0.24	15	47		152.2	149	158.4	335	258	7.98	5.2	88.4
11	27	m	1	11	1	38	17	0.35	13.6	35		114	53	218.4	319	121	4.84	2.6	52.2
12	24	s	1	12	1	43	16	0.21	13.2			128.5	591	160.8	551	133	4.84	5.4	46.2
13	21	s	2	8	2	45	12	0.46	12.3	47		92.98	101	214.4	386	166	6.23	5.1	72.5
14	26	s	1	9	3	53	16	0.3	13.1			220	134	173.9	378	125	2.7	2.9	49
15	21	s	1	10	2	38	13	0.24	16.6			86.81	78	258.5	791	133	4.23	4.1	80.2
16	25	s	1	12	1	49	18	0.39	21.6	45		291	1185	204.7	952	156	2.29	2.3	30.1
17	24	s	1	10	1	42	14	0.31	16.9	47		143.7	163	233.5	718	153	3.07	3.4	26.8
18	37	m	1	9	1	44	14	0.27	14.6	61		167.8	62	238.9	389	158	4.67	2.9	27.7
19	25	s	1	6	0	52	14	0.21	16.8	51		181	155	339.6	40	86	5.5	4.2	34.6
20	20	s	1	10	2	44	19	0.42	15.7			23.16	402	214.4	143	145	5.77	5.7	85.2
21	21	s	1	7	2	44	10	0.39	16.9			240	102	219	731	196	6.21	4.2	63.5
22	20	s	1	11	0	53	12	0.31	15.3	49		102	155	143.3	618	182	4.92	5.1	88.1
23	25	s	1	8	0	55	12	0.3	11.2	36		260.9	170	150.7	924	196	3.41	5.3	75.6
24	23	s	1	6	2	57	11	0.25	16.1	58		188.3	124	207.2	395	167	5.29	5.6	47.6
25	29	s	2	7	4	61	9	0.26	13.1			681	192	173.9	425	143	3.39	2.9	73.9
26	22	s	1	11	2	45	13	0.35	14.5			289.1	118	176.7	765	254	6.05	7.1	62.6
27	22	s	1	8	3	45	13	0.35	14.7	50		70	138	188.1	311	104	3.55	3	56.2
28	23	s	1	15	2	46	18	0.53	17.2	48		115.5	93	192.8	454	155	3.49	3.7	60.1
29	24	s	1	7	3	49	13	0.36	16.9	50		103	64	195.8	375	111	4.38	3.6	84.3
30	37	m	1	11	1	40	13	0.35	21.4			79	82	192.3	592	120	2.6	2.2	49.9
31	28	s	1	9	2	47	14	0.3	18.2	62		269	780	118.4	452	125	2.97	2.7	23.1
32	28	s	3	5	4	61	9	0.2	10.4	27	1	2870	92	185.1	404	148	6.4	8.1	77.1
33	18	s	1	10	0	42	13	0.3	16	59		59	587	170.4	177	121	6.5	7.8	145
34	19	s	1	8	2	47	14	0.36	15.4	45		162	154	214.7	314	131	3.15	3.3	81.1
35	27	s	2	7	1	43	9	0.34	10.4			112	145	154.3	169	169	6.98	4.1	55.9
36	20	s	1	4	3	43	8	0.38	13.7	49		193.6	110	203.7	581	174	5.73	4.5	58.1
37	31	m	2	11	1	55	17	0.27	17.4	47		314.2	109	186.1	636	169	2.9	2.7	28.6
38	26	m	1	9	2	46	16	0.3	14.7	59		60	178	159.3	279	132	3.73	5.5	82.2
39	22	s	1	10	1	57	13	0.27	13.4	34		157	107	174.3	360	152	6.08	4.3	66.3
40	31	m	1	7	2	44	10	0.26	18.5	42		325	222	210	132	147	3.12	2.6	60.1
41	25	m	1	9	1	45	13	0.25	14.2			55	292	176.2	953	161	4.1	3.8	56.4
42	22	s	1	10	0	45	15	0.37	20.1	28		127	242	208	237	143	7.1	4.5	77.8
43	23	m	2	5	3	48	9	0.28	13.6	50		253.8	257	237.1	877	160	6.07	4.2	56.4
44	25	m	2	12	0	46	12	0.36	13.7			135.8	43	219.9	363	122	4.23	4.3	45.7
45	27	s	1	9	3	48	19	0.37	16.2	57		172	119	189.7	211	168	5.14	3.7	57.3
46	24	s	1	9	2	44	13	0.33	18.5			396	330	246.3	240	116	7.02	4.4	40.4
47	23	s	1	9	1	41	15	0.42	20.7	48		261	130	228.6	157	153	5.01	3.2	70.5
48	20	s	1	9	1	41	11	0.28	15.2	56		159	142	208.6	257	141	7.49	6	96.5
49	26	s	1	11	2	45	14	0.23	22.6	46		133.7	129	276.1	441	114	4.63	3.5	77.1
50	26	s	1	9	1	42	12	0.36	16	49		443	119	237.8	232	167	2.95	2.5	42
51	22	s	1	10	1	55	12	0.2	10.3	34	1	212	163	186.6	329	155	4.22	3.4	62.6
52	21	s	1	7	1	51	13	0.18	11.6			460.9	163	251.6	435	172	7.61	3.6	170
53	19	s	1	10	1	52	16	0.25	13.8	44		647	52	155.7	414	198	4.34	5.2	49.8
54	22	s	1	11	2	52	12	0.3	16.1	52	1	87.8	105	218	202	132	5.69	6.4	94.7
55	22	s	1	11	1	53	15	0.35	15	63		119.6	196	207.4	167	169	6.52	4.3	113.5
56	25	s	1	8	1	44	12	0.37	17.6			225.8	141	196.6	816	203	5.37	3.6	41.4
